# Supplementary material for: Effects of Insect Cuticular Compounds on Appressorium Formation and Metabolic Activity in Beauveria bassiana
Source: J Fungi (Basel). 2025 Nov 25;11(12):833. doi: 10.3390/jof11120833 (PMC12734190; doi:10.3390/jof11120833)
Supplement: Supplementary file 1 [file jof-11-00833-s001.zip]

Archive with 1 entries (1 files):
- jof-3974486-supplementary.pdf
